# Supplementary material for: Diagnostic Strategies and Algorithms for Investigating Cancer Predisposition Syndromes in Children Presenting with Malignancy
Source: Cancers (Basel). 2022 Jul 31;14(15):3741. doi: 10.3390/cancers14153741 (PMC9367486; doi:10.3390/cancers14153741)
Supplement: Supplementary file 1 [file cancers-14-03741-s001.zip]

Archive with 1 entries (1 files):
- cancers-1794492-supplementary.pdf
